# Supplementary material for: Perceived marginalization and mental health of young adults with migration backgrounds in South Korea: exploring moderating and mediating mechanisms
Source: Front Psychol. 2023 Nov 28;14:1239337. doi: 10.3389/fpsyg.2023.1239337 (PMC10715305; doi:10.3389/fpsyg.2023.1239337)
Supplement: Supplementary file 1 [file Table_1.xlsx]

## Sheet: Marginalization and Mental Heal
ID	Age	GenderR	Area Code	GroupR	SES	Education	GHQSUM	GHQDA	GHQSD	CarMatR	GMF	PrntRel
1	27	0	9	0	3	7	1.5	1.14286	2	4.42857	1	3.5
2	27	0	1	0	3	7	1.5	1.57143	1.4	4.42857	2	3.75
3	27	0	1	0	3	7	1.66667	1	2.6	4.85714	1	3.5
4	26	0	4	0	2	4	2.33333	2.28571	2.4	3.42857	2.5	3.5
5	26	0	9	1	3	2	1.41667	1	2	4.42857	2	4.5
6	29	0	1	1	2	2	2.33333	2.28571	2.4	3.71429	2.75	3.25
7	27	0	4	1	3	4	1.58333	1.28571	2	3.57143	1.75	3.75
8	27	0	1	0	2	3	2	1.71429	2.4	2.57143	1.5	4.5
9	28	0	4	1	2	2	1.66667	1.71429	1.6	3.42857	1.5	3
10	26	0	9	1	2	3	2.41667	2.42857	2.4	3	2.25	3.25
11	26	0	1	1	3	3	2.25	2.28571	2.2	3.14286	3	3.25
12	26	0	1	1	3	7	2.58333	2.71429	2.4	3.28571	2.5	3.25
13	31	0	9	1	2	2	1.25	1	1.6	4.42857	2	4
14	33	0	4	0	3	7	2.33333	2	2.8	3.28571	2	2.5
15	32	0	1	1	3	7	2.5	2.42857	2.6	3.71429	2.75	3.25
16	33	0	1	0	2	2	2.16667	1.57143	3	4	3	3.25
17	32	0	1	0	3	7	1.66667	1.71429	1.6	4.71429	1.25	3.75
18	30	0	9	1	3	2	1.33333	1	1.8	4.42857	2	3.75
19	30	0	9	0	3	4	1.5	1	2.2	4.42857	1	3.25
20	30	0	9	0	3	4	1.5	1.57143	1.4	4.42857	2	4.25
21	30	0	1	1	3	7	1.25	1.14286	1.4	5	1	3
22	31	0	9	1	3	2	1.41667	1.14286	1.8	4.57143	2	4
23	33	0	9	0	3	2	2	2	2	4.14286	1.75	2.75
24	30	0	9	0	3	4	1.58333	1.28571	2	5	1	3.25
25	27	1	9	1	2	2	1.58333	1.28571	2	4.42857	1	3.5
26	29	1	9	1	3	4	1.41667	1.14286	1.8	4.14286	2.5	3.25
27	26	1	9	1	4	3	1.5	1.28571	1.8	2	1.25	3.5
28	25	1	9	1	5	4	1.58333	1.42857	1.8	2.57143	1.25	3.5
29	29	1	9	1	2	2	1.25	1	1.6	4.42857	1.75	4
30	25	1	9	0	3	4	1.91667	1.14286	3	4.57143	1.25	3.5
31	29	1	9	0	3	4	1.41667	1.42857	1.4	4.42857	1	3.75
32	25	1	9	0	3	4	1.91667	1.14286	3	4.42857	1.5	3
33	29	1	9	1	3	7	1.33333	1.14286	1.6	4.71429	1	3.5
34	29	1	9	1	4	4	1.91667	1.42857	2.6	5	1.25	3.5
35	26	1	9	1	3	4	1.33333	1.14286	1.6	4.85714	1	3.5
36	28	1	4	0	3	6	2.33333	2.42857	2.2	3.28571	2.5	3.25
37	26	1	9	0	2	2	2.33333	2.28571	2.4	3.57143	3	3.25
38	29	1	1	0	3	3	2.16667	1.71429	2.8	3.57143	1.5	3.75
39	28	1	4	1	3	3	2.33333	2.42857	2.2	3.42857	2.5	3.5
40	29	1	4	1	2	3	1.83333	1.42857	2.4	4.14286	2	4.5
41	29	1	4	1	3	3	2.16667	2.14286	2.2	3.14286	2.5	3.25
42	27	1	4	0	3	2	2.33333	2.57143	2	3	2.25	3.5
43	25	1	4	0	2	2	2.66667	2.71429	2.6	3.14286	2.75	3.25
44	25	1	9	1	3	3	1.91667	1.42857	2.6	3.57143	1.25	4.75
45	28	1	4	1	3	3	2.58333	2.42857	2.8	3.57143	2.25	3.5
46	25	1	9	0	3	2	1.75	1.28571	2.4	3.71429	1.5	3
47	27	1	1	1	3	3	2.58333	2.71429	2.4	3.14286	2.5	3.25
48	28	1	4	0	2	2	2.5	2.57143	2.4	3.42857	2.5	3.25
49	25	1	9	0	3	4	1.66667	1	2.6	4.42857	1	3
50	26	1	9	0	3	4	1.66667	1	2.6	4.42857	1	3
51	29	1	9	0	3	4	1.5	1.57143	1.4	4.57143	1	3.5
52	26	1	9	0	5	4	1.58333	1.57143	1.6	4.14286	1.25	3
53	31	1	9	1	4	2	1.41667	1	2	4.57143	1.5	3
54	30	1	9	0	3	4	2.66667	2.28571	3.2	4.28571	2.5	3.75
55	33	1	9	0	3	2	2.41667	2.14286	2.8	4.57143	1.25	3.75
56	34	1	9	0	4	3	1.5	1.42857	1.6	4.42857	1	3.75
57	34	1	9	0	3	2	1.66667	1.71429	1.6	4	2.5	3
58	32	1	9	0	4	4	1.5	1.42857	1.6	4.42857	1	3.25
59	33	1	9	0	3	2	3	2.85714	3.2	4.28571	1.75	3.25
60	30	1	9	1	4	7	1.66667	1.42857	2	5	1.25	3
61	31	1	9	1	3	2	1.58333	1	2.4	4.57143	1.5	3.75
62	32	1	1	0	2	2	2.08333	2.28571	1.8	3.71429	2.25	3.75
63	30	1	9	1	3	4	1.41667	1.14286	1.8	4.28571	1	4
64	30	1	9	1	4	7	1.91667	1.71429	2.2	4	1.75	3.75
65	31	1	4	1	2	2	2.5	2.57143	2.4	3.28571	2.5	3.75
66	32	1	4	1	2	3	2.16667	2.42857	1.8	3.14286	3	2.75
67	33	1	1	1	2	2	2.5	2.57143	2.4	3.28571	2.5	3.25
68	31	1	4	1	3	2	2.33333	1.85714	3	3.85714	1.5	3.25
69	33	1	1	1	3	7	2.5	2.42857	2.6	3.28571	2.25	2.75
70	30	1	1	0	3	3	2.33333	2.42857	2.2	3.28571	2.5	3.25
71	33	1	9	1	3	2	2.16667	1.85714	2.6	3.42857	2.25	3.5
72	30	1	9	1	2	2	2.33333	2.28571	2.4	3	2.75	3.25
73	32	1	1	1	3	7	1.75	1.71429	1.8	3.28571	2.5	4.75
74	31	1	4	0	3	7	1.66667	1.57143	1.8	3.57143	1.5	3.5
75	32	1	4	1	2	2	1.91667	1.57143	2.4	4.14286	1.75	4
76	33	1	9	0	2	4	1.58333	1.42857	1.8	2.42857	2.25	4.5
77	30	1	1	0	2	3	1.91667	1.42857	2.6	2.42857	2	4
78	34	1	1	1	2	2	1.83333	1.14286	2.8	3.85714	1.5	2.75
79	30	1	9	0	4	3	1.66667	1.14286	2.4	3.71429	1.5	3.5
80	32	1	9	1	3	7	2.33333	2.42857	2.2	3	3	3
81	26	0	6	0	3	3	1.5	1	2.2	3.71429	2	4.25
82	26	0	6	0	4	4	1.33333	1.57143	1	4.14286	1	4.25
83	28	0	6	0	1	6	2.16667	2	2.4	3.14286	2.25	2.75
84	28	0	12	0	2	2	2.16667	1.85714	2.6	3.14286	1.75	3.25
85	27	0	12	0	2	2	1.83333	1.57143	2.2	4.28571	2	3
86	29	0	12	0	2	2	1.83333	1.42857	2.4	3.85714	2	3.25
87	27	0	6	1	3	4	2.33333	2.14286	2.6	3.71429	2	3
88	29	0	6	0	4	4	2.33333	2	2.8	4.14286	1	3.25
89	28	0	6	0	2	3	1.91667	1.85714	2	4.42857	1.75	4
90	25	0	6	0	2	7	1.83333	1.85714	1.8	3.57143	1.75	3.75
91	30	0	6	1	3	7	2	2	2	3.57143	1.75	3.25
92	30	0	6	0	1	2	1.75	1.28571	2.4	4.28571	1.25	3.25
93	33	0	6	0	2	4	2.08333	1.71429	2.6	4.71429	1.5	3.25
94	26	1	6	0	2	3	1.91667	1.85714	2	3.28571	2	3.25
95	27	1	12	0	2	3	1.91667	2	1.8	3.57143	2	3.5
96	28	1	12	0	2	2	1.75	1.71429	1.8	4.14286	1.5	3.5
97	28	1	11	0	4	6	1.41667	1.42857	1.4	4.28571	1	4.5
98	26	1	11	0	3	7	1.41667	1.42857	1.4	4.57143	1.5	4.5
99	29	1	12	1	3	2	2	1.57143	2.6	3	2.25	3.5
100	26	1	12	0	3	2	1.75	1.57143	2	3.57143	1.75	3
101	28	1	6	1	3	2	2	1.85714	2.2	3.14286	2.75	3
102	27	1	11	0	3	6	1.75	1.28571	2.4	3.57143	1.25	4.5
103	25	1	11	0	2	7	1.75	1.71429	1.8	3	1.75	3.25
104	26	1	6	0	2	6	1.5	1.14286	2	3	2.25	3.25
105	29	1	6	0	3	7	1.75	1.14286	2.6	3.57143	1.75	3.75
106	30	1	11	1	3	7	1.75	1.28571	2.4	3.57143	2	3.5
107	32	1	6	0	2	6	1.66667	1.14286	2.4	4.28571	1.5	3.5
108	30	1	12	1	3	2	2	1.85714	2.2	2.85714	2.5	3.25
109	34	1	11	0	3	6	1.75	1.57143	2	3	1	3.25
110	31	1	6	1	2	6	2.25	2.14286	2.4	4	1.75	3.25
111	27	0	2	0	2	6	2.25	2.28571	2.2	4.42857	1.5	4
112	27	0	16	0	3	2	2.16667	1.71429	2.8	4	2.75	3.75
113	26	0	16	0	2	4	1.41667	1.57143	1.2	4	1.25	3.75
114	27	0	2	0	3	6	1.58333	1.28571	2	3	2	2.75
115	26	0	2	0	3	2	2.16667	1.57143	3	3	1.5	4
116	28	0	2	0	2	2	1.75	1.14286	2.6	4.28571	1.25	3.75
117	29	0	2	0	4	6	1.75	1.14286	2.6	4.57143	1.25	4
118	34	0	16	0	2	2	1.91667	1	3.2	3.14286	2.75	2.5
119	33	0	16	0	3	6	2.16667	1.71429	2.8	3.85714	2.75	3
120	33	0	16	0	1	3	2.16667	2	2.4	3.42857	1.25	3.5
121	34	0	2	0	2	6	1.66667	1.28571	2.2	3.57143	1.5	3.75
122	31	0	2	0	3	6	1.58333	1.28571	2	3.14286	2	2.75
123	30	0	2	0	3	6	1.83333	1.71429	2	2.85714	3	3.25
124	31	0	16	0	2	6	2.25	2.28571	2.2	4.42857	1.75	3.5
125	30	0	16	0	3	4	1.91667	1.57143	2.4	3.71429	1.25	3.5
126	25	1	16	0	2	2	2.33333	1.42857	3.6	3.42857	2	4.25
127	25	1	16	0	3	1	2.33333	2	2.8	3.14286	2	3
128	25	1	16	0	4	4	1.33333	1.57143	1	3.57143	2	4.25
129	27	1	2	0	3	2	2.66667	2.42857	3	3.57143	1.5	2.75
130	25	1	2	0	2	2	2.75	2.57143	3	2.71429	2.5	2.5
131	28	1	2	0	3	7	2.33333	1.71429	3.2	3.57143	2	3
132	29	1	2	0	2	6	1.66667	1	2.6	3.14286	1	3
133	31	1	2	0	3	2	1.66667	1.28571	2.2	4.28571	1.5	3.5
134	31	1	2	0	2	6	2.66667	2.57143	2.8	3.57143	2	3
135	30	1	2	0	2	6	2.41667	2.42857	2.4	4.14286	1.5	3.75
136	30	1	2	0	2	2	2.16667	2	2.4	2.85714	2.25	3.25
137	30	1	2	0	3	2	1.75	1.42857	2.2	3.71429	2	3.5
138	31	1	7	0	2	6	1.91667	1.28571	2.8	3	1.75	3.25
139	32	1	2	0	3	6	2.25	1.85714	2.8	4	2.75	3.5
140	33	1	2	0	2	7	1.91667	1.71429	2.2	2.57143	2.5	3.75
141	28	0	1	0	2	7	1.75	1.57143	2	2.71429	1	4.75
142	29	0	1	0	1	2	2	2	2	2.71429	1	3.75
143	28	0	1	0	3	7	1.5	1.14286	2	3	1	4.5
144	27	0	1	0	2	4	1.75	1.85714	1.6	3	1	4.5
145	26	0	1	0	3	7	1.41667	1.14286	1.8	4	1	4
146	25	0	1	0	3	4	1.58333	1.57143	1.6	2.85714	1.25	4.5
147	27	0	9	1	2	2	1.58333	1.42857	1.8	2.71429	3	2.25
148	29	0	9	1	3	4	1.25	1.14286	1.4	3.14286	1	3.75
149	27	0	9	0	1	6	1.25	1	1.6	3	1	3
150	28	0	9	0	2	5	1.5	1.57143	1.4	3	1	3
151	29	0	9	0	3	7	1.5	1.57143	1.4	4.42857	1.75	4.25
152	25	0	9	1	4	2	2	1.85714	2.2	3	2.75	4
153	27	0	9	1	3	4	1.83333	1.85714	1.8	3.14286	1.75	3.75
154	26	0	9	1	3	5	2.16667	2.14286	2.2	2.57143	2.75	2.75
155	25	0	9	1	3	5	2.08333	1.85714	2.4	3.57143	2	2.5
156	27	0	9	0	3	2	2.08333	1.85714	2.4	3.42857	2	3.25
157	26	0	9	0	3	2	2.33333	2.14286	2.6	3.28571	2	3.25
158	26	0	9	0	3	6	2.33333	1.85714	3	3.85714	1.5	3.25
159	26	0	9	0	4	6	2.33333	2.57143	2	3.71429	2	4
160	26	0	9	0	2	6	1.75	1.14286	2.6	3.57143	1	3.5
161	27	0	9	0	3	7	1.66667	1.42857	2	3.71429	2.25	3.25
162	26	0	9	0	3	7	1.66667	1.14286	2.4	3.57143	1	4
163	25	0	9	0	3	4	1.58333	1.14286	2.2	2.42857	1	3.5
164	27	0	9	1	3	6	1.83333	1.42857	2.4	3.85714	1	3.5
165	27	0	9	1	3	7	1.83333	1.42857	2.4	3.71429	1	3.5
166	27	0	1	0	4	7	2	1.57143	2.6	3.71429	1	3.5
167	27	0	9	0	3	4	1.66667	1.28571	2.2	3.42857	1	3.5
168	27	0	9	1	3	4	1.75	1.28571	2.4	3.57143	1	3.5
169	27	0	1	0	3	7	1.91667	1.57143	2.4	3.85714	1	3.75
170	33	0	1	0	4	7	2.08333	2	2.2	3.85714	2	3
171	33	0	9	0	3	7	1.66667	1.42857	2	2.85714	1	3.5
172	31	0	9	0	3	7	2	2.14286	1.8	4	2	3.75
173	30	0	9	0	3	7	1.58333	1.42857	1.8	2.71429	1	4.5
174	34	0	9	1	3	6	1.66667	1.57143	1.8	3.71429	1.75	2.5
175	30	0	9	0	3	7	1.83333	1.71429	2	3.28571	1	3.75
176	31	0	9	0	3	7	1.83333	1.71429	2	3.42857	1.75	3.75
177	32	0	9	0	3	7	1.75	1.57143	2	3.28571	1.25	3.25
178	32	0	9	0	2	3	1.66667	1.71429	1.6	3.42857	1.75	3
179	32	0	9	0	2	6	2	1.57143	2.6	3.42857	1.75	3
180	31	0	9	1	3	6	1.91667	1.42857	2.6	3.57143	2	3
181	30	0	9	1	2	6	1.83333	1.28571	2.6	2.57143	2	2.75
182	32	0	9	1	2	2	2.16667	1.85714	2.6	3	2.25	3
183	30	0	9	1	4	7	1.58333	1.57143	1.6	4	1.5	4.25
184	30	0	9	0	3	7	2.33333	1.85714	3	4	1.75	4
185	32	0	9	0	3	6	2.25	2.14286	2.4	3.42857	2	3
186	31	0	9	0	4	7	1.91667	1.71429	2.2	3.57143	1	3.5
187	32	0	9	0	4	3	1.66667	1.85714	1.4	4.71429	1.5	4
188	33	0	9	1	4	7	1.58333	1.42857	1.8	4.28571	1	3.5
189	32	0	9	0	2	6	1.83333	1.42857	2.4	3.85714	1	3.5
190	32	0	9	0	3	6	2.16667	1.57143	3	3	1	3.25
191	32	0	9	0	3	7	1.75	1.14286	2.6	4.14286	1	3.75
192	31	0	9	1	3	6	1.83333	1.14286	2.8	3.85714	1	4
193	34	0	9	0	3	7	1.91667	1.28571	2.8	3.57143	1	3.5
194	33	0	9	1	3	7	1.83333	1.14286	2.8	4.28571	1	3.75
195	34	0	9	0	3	7	1.75	1.14286	2.6	4.28571	1	3.75
196	25	1	9	0	5	4	1.91667	1.71429	2.2	3.85714	1	3.75
197	28	1	9	0	3	7	1.75	1.57143	2	3.57143	1	3.5
198	26	1	9	1	3	7	1.75	1.57143	2	3.14286	1.25	3.75
199	25	1	9	0	2	6	1.83333	1.85714	1.8	3	1	3.75
200	27	1	9	0	3	7	1.58333	1.28571	2	3.71429	1	3.5
201	29	1	9	0	3	7	1.75	1.57143	2	3.71429	1	3.75
202	27	1	9	0	2	6	2	2	2	3.85714	1	4
203	27	1	9	0	2	2	1.91667	2	1.8	2.57143	1	3
204	28	1	9	0	3	7	2	2	2	3.85714	1	4
205	25	1	9	1	3	7	1.83333	1.85714	1.8	3	2	4
206	27	1	9	0	3	5	1.66667	1.85714	1.4	2.14286	2.5	3
207	25	1	9	1	1	2	2.16667	2.28571	2	3.14286	1	3.25
208	26	1	9	1	2	2	1.91667	1.42857	2.6	2	1.5	3.25
209	28	1	9	0	3	2	2.08333	1.85714	2.4	3.42857	1	3.25
210	26	1	9	0	3	2	1.41667	1.57143	1.2	4	1	3.5
211	26	1	9	0	3	6	2	1.85714	2.2	3	1.75	3.25
212	26	1	9	1	3	7	2	1.57143	2.6	3	1.75	3.25
213	25	1	9	1	3	4	2	1.71429	2.4	3.42857	2	3.75
214	27	1	9	1	3	7	2	2	2	3.28571	2	3.25
215	27	1	9	0	3	7	1.75	1.14286	2.6	3.71429	1	3.5
216	28	1	9	0	3	6	1.75	1	2.8	4.57143	1	3.5
217	28	1	9	0	3	7	1.66667	1	2.6	4.57143	1	3.5
218	29	1	9	0	2	2	1.58333	1	2.4	4.57143	1	3.5
219	26	1	9	0	2	6	1.66667	1	2.6	4.57143	1	3.5
220	28	1	9	1	2	6	1.58333	1	2.4	4.57143	1	3.75
221	32	1	9	0	3	6	1.83333	1.71429	2	3.71429	1	3.75
222	33	1	9	1	2	6	2.16667	2.14286	2.2	4	2	3.75
223	31	1	9	0	4	7	1.58333	1.28571	2	2.71429	1	4.5
224	31	1	9	1	2	7	2.25	2.14286	2.4	3.71429	2	2.5
225	30	1	9	0	3	7	1.58333	1.28571	2	2.71429	1.25	3.75
226	30	1	9	0	3	7	1.58333	1.28571	2	4	1.75	4
227	32	1	9	0	2	2	1.83333	1.71429	2	3.85714	1	4.25
228	30	1	9	0	3	4	1.33333	1.57143	1	4.28571	1.75	4.5
229	31	1	9	1	3	7	1.91667	1.71429	2.2	2.28571	1	3.5
230	33	1	9	0	3	4	1.66667	1.57143	1.8	3.42857	1.75	3.75
231	32	1	9	1	3	7	2.08333	1.85714	2.4	2.28571	1	3.5
232	32	1	9	1	3	7	2	1.57143	2.6	4.28571	1	2.5
233	31	1	9	1	3	7	2	1.57143	2.6	4	1	2.75
234	32	1	9	0	4	6	1.83333	1.42857	2.4	4.14286	1.25	4.25
235	33	1	9	1	3	2	2.08333	2	2.2	3.57143	2.5	3
236	30	1	9	0	3	7	2.5	2.28571	2.8	4.14286	2.75	3.25
237	31	1	9	0	4	7	2.16667	2	2.4	3.71429	2	4.5
238	30	1	9	1	3	7	1.33333	1.14286	1.6	4.14286	2	4
239	28	1	9	0	4	7	2	1.85714	2.2	3.57143	2.25	2.5
240	31	1	9	0	3	6	1.75	1.57143	2	3.85714	2	3.25
241	31	1	9	0	2	2	2.16667	1.57143	3	3	1.75	3.25
242	30	1	9	0	3	6	2.83333	3	2.6	4	2.75	3.5
243	32	1	9	0	2	6	2.33333	1.71429	3.2	3.71429	1	3.75
244	32	1	9	0	3	7	1.5	1.14286	2	3.71429	1	4
245	31	1	9	0	3	7	1.5	1.14286	2	3.71429	1	3.75
246	33	1	9	0	3	6	1.5	1.14286	2	4	1	3.5
247	32	1	9	0	3	7	2.25	2.42857	2	3.28571	2.75	4
248	30	1	9	1	3	7	1.83333	1.42857	2.4	3.85714	1	3.75
249	30	1	1	1	2	7	1.83333	1.42857	2.4	3.71429	1.25	3.5
250	29	0	1	0	3	7	1.58333	1.28571	2	3.28571	2	3.75
251	26	0	1	0	3	3	1.25	1.14286	1.4	3.28571	2	4
252	25	1	9	0	3	6	2.66667	2.42857	3	3.14286	2	3.25
253	26	1	1	0	3	7	1.91667	1.85714	2	2.71429	1	3.5
254	34	1	9	0	2	6	2.08333	1.85714	2.4	4	2	3.5
261	30	0	7	0	4	2	1.25	1	1.6	4	1	4.5
262	26	1	2	0	2	7	2.33333	2.28571	2.4	3.85714	1.75	4.25
263	28	1	16	0	3	2	1.91667	2	1.8	4.42857	1.5	3.5
264	25	1	15	0	3	3	1.33333	1.42857	1.2	4.28571	1	4
265	26	1	3	0	2	4	1.5	1.28571	1.8	4.14286	1	4
266	25	1	3	0	1	4	2.16667	2	2.4	3.42857	2	2.75
267	25	1	15	0	3	4	1.91667	1.57143	2.4	4.28571	1	4.5
272	25	1	13	0	2	2	1.83333	1.85714	1.8	4.14286	2.5	4.5
273	25	1	5	0	1	4	1.58333	1.85714	1.2	4.14286	1.5	4.25
274	25	1	14	0	1	7	2.83333	2.71429	3	3	1	3.5
275	28	1	14	0	2	7	1.91667	1.85714	2	3.85714	2	4
276	27	1	5	0	3	7	2	1.71429	2.4	4	1.5	4.25
277	25	0	14	1	1	3	1.83333	1.28571	2.6	2.85714	1.75	4.25
278	25	1	13	0	3	6	2	1.71429	2.4	4	1	4.5
279	25	0	13	0	2	4	1.91667	1.57143	2.4	5	1	3.5
280	25	0	13	0	2	4	1.66667	1.14286	2.4	4.85714	1	3.75
281	30	0	14	0	3	4	1.91667	1.57143	2.4	4.42857	1	4.25
282	27	1	6	0	3	6	1.91667	1.14286	3	4.28571	1.75	3.5
283	34	1	12	0	2	4	1.91667	1.14286	3	4.71429	1	3.5
284	30	1	1	1	2	4	1.83333	1.14286	2.8	3.85714	1.5	2.75
285	25	1	12	0	1	6	1.83333	1.42857	2.4	4	1.75	4
286	27	0	12	0	2	2	1.91667	1.42857	2.6	4.28571	1.75	2.5
287	27	0	10	1	2	4	1.58333	1.14286	2.2	3.42857	1.25	4.25
288	29	0	10	0	3	2	1.5	1.14286	2	4	1	3.5
289	27	0	10	1	2	4	1.58333	1.14286	2.2	4.57143	1.5	3.25
290	30	0	10	1	1	1	2	1.71429	2.4	4.14286	1.5	4
291	33	0	10	1	3	4	1.83333	1.57143	2.2	3.42857	2	3.5
292	26	1	10	1	3	3	1.25	1.14286	1.4	4	1	4.25
293	29	1	10	0	3	2	1.75	1.57143	2	2.71429	2	4.25
294	25	1	10	0	2	7	2.41667	2.28571	2.6	3	1	5
295	34	1	10	1	3	2	1.75	1.28571	2.4	3.57143	1.25	3.5
296	33	1	10	1	2	3	1.58333	1.14286	2.2	4.28571	1.5	4
297	34	1	10	1	2	2	1.41667	1.28571	1.6	4.57143	2	4.25
298	26	0	17	0	3	2	1.5	1.28571	1.8	3.57143	1	3.5
299	33	0	17	1	2	6	2	1.57143	2.6	3.85714	1.75	4
300	32	1	17	0	3	6	1.75	1.28571	2.4	4	1.25	4
1001	30	1	2	0	3	2	2	1.42857	2.8	4.28571	1	3.5
1002	26	0	2	0	2	3	2.41667	2	3	2.85714	2.5	2.5
1003	26	1	2	1	1	3	2.16667	1.71429	2.8	3.42857	3	3.25
1004	30	1	2	0	3	7	2.08333	1.85714	2.4	4.14286	1.75	4.25
1005	25	1	2	0	2	4	2	1.42857	2.8	3.42857	2	4.25
1006	32	1	2	0	2	3	2.08333	1.85714	2.4	3.71429	2	4
1007	26	0	3	0	1	4	1.83333	1.71429	2	4.57143	1.25	4.25
1008	25	1	3	0	3	3	2.25	2.14286	2.4	3.28571	2.25	3
1009	25	1	15	0	2	6	1.33333	1.14286	1.6	4.28571	1	4.75
1010	25	0	15	0	2	5	2.33333	2.14286	2.6	2.85714	1.25	3.5
